# Supplementary material for: B cell subsets were associated with prognosis in elderly patients with community acquired pneumonia
Source: BMC Pulm Med. 2022 May 24;22:206. doi: 10.1186/s12890-022-01985-1 (PMC9128775; doi:10.1186/s12890-022-01985-1)
Supplement: Supplementary file 1 — Additional file 1: Primary data. [file 12890_2022_1985_MOESM1_ESM.xlsx]

## Sheet: patient info&flow cytometry
Name1	Gender	Category of pathogen	pathogen	BMI	Age	Order	classification（1= healthy control,2= CAP,3=sCAP）	Progsis	PSI SCORE	Curb65	APACHEII	WBC	Lym	Mo	Neu	Hb	PLT	Tbil	CRE	P/F	APTT	INR	D-Dimer	BNP	PCT	CRP	Lactate	SOFA	APACHEII	PBMC%CD45	B%PBMCWB	Btr%B	Bn%B	IgM+Bm%B	Sw%B	PBMC	B	Btr	Bn	IgM+Bm	SwB
DF-SEP001	1	Bacteria	pseudomonas aeruginosa+klebsiella pneumoniae pneumoniae	19.4	72	1	3	0	150	3	14	35.5	1.46	1.3	32.59	115	51.53	273.9	534	213	39.5	1.52	8.18	5755	1.7212	172.12	1.6	12	14	4.2	0	1.5	20.1	18.2	25.6	615.5	63.1	1.3	20.5	6.7	13.5
DF-SEP002	1	virus	cytomegalovirus	26.9	66	1	3	1	250	3	11	6.92	0.45	0.5	5.97	153	66	32.9	223	162	35.6	1.28	17.19	3090	48.13	93.76	2.2	9	11	7.98	8.27	2.4	29	13	25	552.2	45.7	1.1	13.2	5.9	11.4
DF-SEP003	2	fugal	candida albicans	28.5	85	1	3	0	220	5	18	14.88	0.33	0.71	13.8	104	225	11.8	347	266	44.8	1.28	3.87	4019	15.5	0	1	10	18	6.1	4.54	1	36	10	15	907.7	41.2	4.5	14.8	4.1	6.2
DF-SEP004	2	Bacteria	staphylococcus aureus	18.5	81	1	3	1	150	3	15	17.07	0.79	1.1	15.21	104	287	3.5	46	208	43.7	1.15	2.33	518.4	0.063	87.32	1.3	3	15	8.48	4.79	3.5	60	7	11	1447.5	69.3	2.4	41.6	4.9	7.6
DF-SEP005	2	virus	CT image	24.6	92	1	3	1	145	5	10	11.04	1.1	0.8	9.12	103	387	9.8	52	250	23.5	1.04	4.63	645	0.059	162.5	1.4	2	10	9.77	14.69	6.2	60	4	17	1078.6	158.4	3.8	95.1	6.3	26.9
DF-SEP006	1	Bacteria	CT image	24.1	72	1	3	0	175	3	17	25.7	1.9	0.9	22.9	126	174	56	120	300	45.6	1.45	5.8	1230	0.22	74	2.6	6	17	5.31	0.88	3.4	51	4.7	8.9	1364.7	12	0.4	6.1	0.6	1.1
DF-SEP007	2	Bacteria	klebsiella pneumoniae pneumoniae	21.5	66	1	3	1	175	5	13	21.44	0.48	0.4	20.54	96	22	38.9	92	250	78.5	1.46	20.46	6265	83.5	66.2	1.4	10	13	2.94	6.68	3.6	35	18	14	630.3	42.1	1.5	14.7	7.6	5.9
DF-SEP008	1	Bacteria	CT image	23.1	78	1	3	1	185	3	16	14.91	0.54	0.2	14.18	92	52	23.2	48	243	38.4	1.16	8.23	1230	0.602	6.7	2	8	16	3.48	9.71	1.3	53	9.4	26	518.9	50.4	0.7	26.7	4.7	13.1
DF-SEP009	1	fugal	candida albicans	26.4	74	1	3	0	175	3	11	30.75	0.37	2.2	27.86	126	142	38	59	330	37.8	1.01	6.58	1230	1.5	25.99	1.5	6	11	4.86	2.73	4.4	50	8.3	15	1494.5	40.8	1.8	20.4	3.4	6.1
DF-SEP010	2	Bacteria	baumanii	23.1	85	1	3	1	145	4	14	16.41	0.95	1.1	14.18	150	191	23.3	69	270	26.9	1.14	18.6	534.4	1.18	246.92	0.9	5	14	2.26	16.43	3.1	77	1.8	3	370.9	60.9	1.9	46.9	1.1	1.8
DF-SEP011	1	virus	CT image	27.6	65	1	3	1	200	3	11	9.67	0.66	0.6	8.38	122	77	10	125	202	24	1.01	0.3	2653	1.6	42.79	0.7	4	11	4.05	9.7	1.9	52	10	8.5	391.6	38	0.7	19.8	3.8	3.2
DF-SEP012	2	Bacteria	CT image	35.1	86	1	3	1	230	5	13	12.43	0.8	1.87	9.55	77	122	18.5	322	540	41	1.23	4.94	4440	3.53	39.7	1.2	11	13	13.4	9.71	2	16	13	48	908.6	82.4	2.6	45.2	6.7	35.6
DF-SEP013	1	virus	cytomegalovirus	20.4	89	1	3	0	170	3	30	15.85	0.57	0.1	15.11	63	32	20	187	174	69.7	1.86	2.06	2772	17.37	163.53	1.1	21	30	2.2	20.57	1.9	75	6	9	348.7	71.7	1.4	53.8	4.3	6.5
DF-SEP014	1	Bacteria	baumanii	20.5	78	1	3	1	280	3	20	14.97	0.66	0.3	13.95	104	70	24.2	49	335	36.4	1.19	1.4	1080	0.117	32	4.4	8	20	2.96	15.58	0.9	44	15	25	443.1	69	0.6	30.4	10.4	17.3
DF-SEP015	1	fugal	CT image	17.5	68	1	3	1	145	5	11	24.23	0.24	1	22.97	107	166	10	47	162	17.6	1.04	1.15	540.3	0.284	22.55	2.2	4	11	2.09	11.98	1.1	35	12	40	506.4	60.7	0.7	21.2	7.3	24.3
DF-SEP016	1	Bacteria	CT image	20.5	74	1	3	0	175	3	14	28.71	1.9	3	23.08	144	205	21	156	191	29.6	1.19	3.39	943.5	0.195	8.98	1	6	14	9.51	7.8	1.3	34	15	41	1730.3	113	2.8	72.4	8.9	27.3
DF-SEP017	2	Bacteria	pseudomonas aeruginosa	17.8	84	1	2	1	70	1	6	14.52	1.19	1.01	12.22	114	135	16.3	91	356	36.1	1.14	0.98	2596	1.39	141.2	0.9	1	7	10.73	11.9	4.4	53	6.6	23	1558	185.4	8.2	98.3	12.2	42.6
DF-SEP018	2	Bacteria	stenotrophomonas maltophilia ，candida albicans ，Pneumonic klebber	21.3	71	1	3	0	175	3	21	23.16	1.49	0.59	21.03	90	343	6.5	80	270	36.1	1.14	0.98	2596	9.73	0	2.2	15	21	4.86	11.72	2	11	22	46	1125.6	131.9	2.6	14.5	9	30.7
DF-SEP019	2	Bacteria	CT image	28.5	68	1	3	0	275	3	23	17.94	0.43	0.9	16.63	107	120	5	101	68	43.2	1.3	2.68	1678	60.96	236.15	2.8	11	23	1.49	3.93	6.8	46	17	13	267.3	10.5	0.7	4.8	1.8	1.4
DF-SEP020	1	fugal	candida albicans	20.6	81	1	3	1	140	5	14	7.36	1.83	0.5	4.35	87	157	5	130	289	31.2	1.15	4.06	624.8	0.512	27.47	0.6	3	14	9.44	2.81	5.6	61	6.7	17	1368.8	38.5	2.2	23.5	2.6	6.5
DF-SEP021	2	Bacteria	CT image	29.3	66	1	3	1	160	3	8	15.19	0.26	0.2	14.69	106	279	7.4	27	406	27.6	1.07	0.66	148.3	0.3	72.65	0.6	3	8	4.36	6.5	4.2	63	12	8.4	662.3	43	1.8	27.1	5.2	3.6
DF-SEP022	1	virus	influenza B virus	20.8	72	1	3	1	210	3	18	35.27	0.74	0.9	33.58	117	315	6.1	98	348	34.8	1.19	4.32	532.3	2.14	268.23	2.3	5	18	5.19	0.24	2.7	30	24	18	1830.5	4.4	0.1	1.3	1.1	0.8
DF-SEP023	2	Bacteria	stenotrophomonas maltophilia ，candida albicans ，Pneumonic klebber	20.9	72	1	3	0	245	5	31	0.61	0.59	0	0.02	54	0	215.1	190	243	81.6	1.41	11.2	16587	30.12	142	13.1	24	31	8.43	19.94	6	39	14	23	508.9	132	3.9	51.5	8.5	30.4
DF-SEP024	2	virus	CT image	34	78	1	3	0	175	3	30	10.66	0.73	0.34	9.5	64	30	56.9	224	409	106.5	2.04	9.5	8461	7.22	96.7	2.4	15	30	6.36	11.54	1.7	62	8.1	19	678	78.2	1.3	48.5	6.3	14.9
DF-SEP025	1	fugal	G+/GM+	22.8	71	1	3	0	265	3	20	17.95	0.29	0.5	17.14	139	80	14.7	243	260	91.7	1.56	1.03	1501	67.67	21.77	2	14	20	1.04	10.89	1.3	15	15	63	186.7	20.3	0.3	3	3	12.8
DF-SEP026	2	Bacteria	staphylococcus aureus	20.5	85	1	3	1	160	4	20	29.88	1.7	4.44	23.72	50	218	24.4	218	312	53.9	1.72	4.61	30928	174	111	0.8	7	20	3.93	10.43	2.5	56	6.1	13	1174.3	122.5	4.4	68.6	7.5	15.9
DF-SEP027	1	fugal	G+/GM+	20	70	1	2	1	90	2	8	11.1	1.1	0.4	9.6	160	189	15.6	100	350	31.2	1.05	1.2	1250	0.47	8	0.4	2	8	6.4	11	8.9	41.8	8	29.5	710.4	78.1	7	32.7	6.3	23
DF-SEP028	1	virus	influenza B virus	24.8	70	1	2	1	140	2	10	8.29	1.14	0.79	6.28	101	261	8.7	99	350	37.7	1.01	2.36	1604	0.487	76.8	0.5	1	10	13	3.2	0.1	70.4	4	15.1	1077.7	34.5	0	24.3	1.4	5.2
DF-SEP029	1	Bacteria	CT image	27.8	84	1	2	1	75	2	9	11.96	0.82	0.55	9.69	121	262	9.7	100	423	26.4	1.03	0.21	1833	0.289	16.7	0.5	0	9	6.9	2	8.3	50.9	5	23	825.2	16.5	1.4	8.4	0.8	3.8
DF-SEP030	2	virus	influenza A virus	29.8	95	1	2	1	140	1	9	9.59	0.8	0.71	7.93	112	189	4.8	47	487	35.9	1.03	3.39	325	0.112	86.1	0.5	0	9	17	3.2	0.5	14.2	10.8	53.2	1630.3	52.2	0.3	7.4	5.6	27.8
DF-SEP031	1	Bacteria	klebsiella pneumoniae pneumoniae	34	81	1	3	0	255	5	19	21.17	0.55	0.54	20.07	118	72	8.6	187	243	37.4	1.45	2.23	1339	22.21	168	2.1	8	19	5.3	4.8	1.6	30.1	14.3	32.8	1122	53.9	0.9	16.2	7.7	17.7
DF-SEP032	1	virus	CT image	23.1	87	1	3	0	175	3	17	22.74	0.32	0.3	22.15	94	148	10.2	415	280	44.4	1.49	46.94	296	3.96	139.62	1.3	6	17	0.86	5.42	0.6	36	11	37	195.6	10.6	0.1	3.8	1.2	3.9
DF-SEP033	1	fugal	candida albicans	29.5	67	1	3	0	170	3	11	4.98	0.4	0.12	4.5	137	70	65	122	355	66	2.53	54.62	1869	0.239	33.09	1.7	12	11	2.45	5.11	4.9	26	27	29	122	6.2	0.3	1.6	1.7	1.8
DF-SEP034	1	Bacteria	CT image	27.6	79	1	3	0	175	3	16	11.64	0.42	0.1	11.09	93	137	11	40	226	49.6	1.35	2.18	1961	9.31	37.56	1.3	6	16	0.77	2.89	1	16	25	39	89.6	2.6	0	0.4	0.6	1
DF-SEP035	1	virus	influenza B virus	24.1	90	1	3	0	175	3	13	23.65	0.5	0.83	22.3	131	150	50	264	300	43.2	1.42	2.98	2517	0	174.98	0.7	6	13	1.22	7.67	3.6	75	3.9	6.7	288.5	22.1	0.8	16.6	0.9	1.5
DF-SEP036	1	Bacteria	baumanii	26.1	85	1	3	0	155	5	18	20.72	0.89	0.6	19.19	110	208	8.6	55	300	48.6	1.54	0.87	1199	2.92	43.77	1.4	5	18	5.95	3.16	0.6	34	17	28	1232.8	39	0.2	13.2	6.6	10.9
DF-SEP037	1	virus	CT image	23.5	80	1	3	0	165	5	15	19.83	0.4	0.1	19.31	152	76	22	59	150	55.2	1.23	3.93	2780	13.05	102.84	2.3	6	15	1.27	6.9	1.5	6.3	25	8.6	251.8	17.4	0.3	1.1	7.8	1.5
DF-SEP038	1	fugal	CT image	35.3	70	1	3	0	205	3	18	19.35	2.02	0.7	17.61	65	495	15	47	155	46	1.24	2.55	5671	0.894	104.2	1.8	4	18	9.56	2.65	0.1	1.1	20	54	1849.9	49	0.1	0.5	9.8	26.5
DF-SEP039	1	Bacteria	klebsiella pneumoniae pneumoniae	20.5	82	1	3	0	155	5	13	8.5	0.54	0.1	7.73	76	51	21	100	140	32.3	1.26	4.01	534	10.38	130	1.7	6	13	3.15	4.52	6.8	19	7.7	34	267.8	12.1	0.8	2.3	0.9	4.1
DF-SEP040	1	fugal	G+/GM+	20.6	75	1	3	0	170	3	15	11.7	0.63	0.4	10.64	87	107	12	107	140	50	1.31	4.36	2602	4.1	91.55	1.7	5	15	9.52	2.37	3.6	48	8.5	29	1113.8	26.4	1	12.7	2.2	7.7
DF-SEP041	1	Bacteria	klebsiella pneumoniae pneumoniae	29.3	74	1	3	1	155	3	12	16.3	0.42	0.4	15.45	129	56	5.9	76	360	60.9	1.21	18.81	278.5	1.18	57.48	1.8	7	12	3.92	5.15	1.3	7.7	23	53	639	32.9	0.4	2.5	7.6	17.4
DF-SEP042	2	fugal	CT image	20.5	80	1	3	0	215	5	26	10.6	0.76	0.6	9.23	118	112	12.1	70	269	19.2	1.1	1.36	16731	0.83	28.29	9.7	6	26	6.81	20.5	0.8	36	8.2	40	721.9	139.6	1.4	61.1	13.9	27.9
DF-SEP043	2	virus	influenza B virus	23.1	83	1	3	0	175	3	17	9.85	0.43	0	9.36	91	72	17	85	210	85.6	1.38	7.29	2123	15.39	318.84	1.5	10	17	2.49	15.75	1.1	44	10	24	245.3	38.6	0.4	17	3.9	9.3
DF-SEP044	1	Bacteria	staphylococcus aureus	29.5	76	1	3	0	145	5	14	14.2	1.36	0.4	12.37	84	320	25.9	55	280	55.3	1.21	2.32	156.5	0.411	194.88	2.2	2	14	9.74	11.14	0.4	28	23	33	1383.1	154.1	0.6	43.1	5.4	25.8
DF-SEP045	1	fugal	G+/GM+	28.5	84	1	3	0	170	3	16	8.76	1.17	0.1	7.25	86	15	12.9	65	300	40	1.21	1.72	1939	3.51	51.94	0.9	2	16	8.3	7.83	0.5	40	12	36	727.1	56.9	0.3	22.8	6.8	20.5
DF-SEP046	2	fugal	candida albicans	26.4	78	1	3	0	150	5	17	25.87	0.34	2.1	23.36	107	62	20	57	302	27	1.1	0.98	12805	0.357	0	0.4	6	17	5.73	2.22	2.7	63	4.7	14	1482.4	32.9	0.9	20.7	1.5	4.6
DF-SEP047	2	fugal	G+/GM+	19.4	85	1	3	0	140	3	17	12.16	0.43	0.1	11.65	124	196	17	108	320	32.1	1.2	2	600	0.96	16	3.3	3	17	8.89	3.76	0.3	36	21	31	1081	40.6	0.1	14.6	8.5	12.6
DF-SEP048	1	Bacteria	staphylococcus aureus	24.6	78	1	3	1	180	3	24	17.82	1.8	4.3	16.61	144	95	29.6	100	195	36.2	1.66	27.72	1113	15.15	0	7.4	13	24	10.67	10.2	0.3	19	19	34	482.9	49.3	0.2	9.4	9.4	16.7
DF-SEP049	1	Bacteria	CT image	24.6	76	1	3	1	170	5	10	11.41	0.98	0.6	9.8	147	157	6.5	77	337	33.8	1.15	1.36	1591	0.951	134.32	1.5	4	10	10.25	12.09	3.8	42	17	23	943	114	4.3	47.9	9.4	26.2
DF-SEP050	1	virus	influenza B virus	26.8	79	1	3	1	175	3	18	9.37	0.22	0.3	8.85	122	49	20.8	91	118.9	42.7	1.44	6.97	1278	7.23	257.57	4.2	6	18	2.23	7.05	3.4	35.7	7.9	15.4	209	14.7	2	5.3	1.2	2.3
DF-SEP051	2	Bacteria	staphylococcus aureus	25.8	78	1	3	0	195	3	23	14.84	1.11	0.2	13.53	97	57	15	81	150	36.7	1.34	3.24	0	2.7	115.7	1.4	15	23	6.2	4.8	0.3	6.8	0.5	57.7	920.1	44.2	0.1	3	0.2	28.7
DF-SEP052	1	fugal	CT image	24.8	85	1	2	1	140	2	9	3.87	0.6	0.3	2.88	121	70	54	98	420	21.5	1.19	1.39	2175	1.28	39.21	0.8	4	9	12	0.61	13.6	64.9	3.1	8.8	464.4	2.8	0.4	1.8	0.1	0.2
DF-SEP053	1	fugal	G+/GM+	23.1	90	1	3	0	215	3	16	21.07	0.59	0.4	20	107	54	13	200	350	31.2	1.15	4.16	0	7.13	113.02	2.2	12	16	3.4	15	0.2	57.8	15.6	7.2	716.4	107.5	0.2	62.2	6.8	7.7
DF-SEP054	1	virus	influenza B virus	27.6	84	1	3	0	175	3	33	14.3	0.9	0.4	13	90	151	23.4	92	50	59.2	1.52	1.02	12000	15.69	0	3.98	14	33	2.4	4.2	0.1	35.2	20.9	27.8	343.2	14.4	0	5.1	3	4
DF-SEP055	1	fugal	G+/GM+	26.5	73	1	2	1	140	2	13	3.39	0.54	0.3	2.35	109	166	17	57	450	32.2	1.23	1.26	654	0.676	77.12	0.7	0	10	15	9.6	7.2	55	1.7	21	508.5	48.8	3.5	26.8	0.8	10.3
DF-SEP056	1	Bacteria	klebsiella pneumoniae pneumoniae	21.3	78	1	3	1	175	3	23	22.8	1.9	1.2	19.7	114	247	30.8	103	175	38	1.43	0.5	1390	38.57	0	2.54	11	23	5.4	7.1	0.9	72.1	3.8	8.2	1231.2	87.4	0.8	63	3.3	7.1
DF-SEP057	1	Bacteria	beta hemolytic streptococcus	22.2	81	1	2	1	115	2	9	5.24	0.73	0.3	3.87	103	100	14	90	410	30.9	1.15	0.9	284.4	0.369	74.54	0.5	1	9	8.8	2.3	0.2	23.5	0.4	51.9	461.1	10.6	0	0.4	0	9.4
DF-SEP058	2	virus	CT image	17.6	80	1	2	1	135	1	9	5.43	1.25	0.6	3.43	110	238	11.38	6.8	400	27.6	1.13	0.36	213.3	0.314	11.38	0.6	1	9	19	4.8	1.8	49.1	3.7	34.3	1031.7	49.5	0.9	24.3	1.8	17
DF-SEP059	1	virus	influenza B virus	28.6	83	1	2	1	120	2	9	6.42	1.34	0.4	4.52	115	170	7.9	58	405	26.2	1.12	0.25	265.5	0.077	13.39	0.4	0	9	16	4.5	0.6	69.4	4.9	15	1027.2	46.2	0.3	32.1	2.3	6.9
DF-SEP060	1	Bacteria	pseudomonas aeruginosa	18	86	1	2	1	130	2	11	5.79	1.31	0.3	3.64	144	101	34	66	266	36.5	1.17	1.58	668.1	0.506	62.7	2.6	4	9	22	3.6	8.9	64.4	2.8	9.8	1273.8	45.9	4.1	29.5	1.3	4.5
DF-SEP061	1	fugal	G+/GM+	26.8	85	1	2	1	110	1	10	12.68	1.61	0.8	9.95	84	191	9.6	137	333	28.9	1.48	2.32	386.9	0.113	13.89	2.4	2	10	11	5.1	2.2	24.3	8.4	54.4	1394.8	71.1	1.6	17.3	5.9	38.7
DF-SEP062	1	fugal	CT image	20	73	1	2	1	125	1	5	8.6	0.84	0.5	7.16	104	215	8.9	70	500	30.5	1.13	2.04	565	0.147	16.29	0.9	0	5	9.4	3	1.7	26.8	13.5	45.2	808.4	24.3	0.4	6.5	3.3	11
DF-SEP063	2	Bacteria	baumanii	23.2	80	1	2	1	100	1	13	1.7	0.88	0.1	0.72	95	70	7	61	510	45.5	1.3	6.28	1594	0.13	33.38	1	2	10	43	3.4	2.2	58.1	7.5	11.4	731	24.9	0.5	14.4	1.9	2.8
DF-SEP064	1	virus	influenza B virus	28.6	73	1	2	1	110	2	5	2.79	1.14	0.2	1.21	128	81	15	78	525	23.3	1.1	1.07	59.49	0.06	6	1.8	2	6	36	5.1	10.1	65.8	2.2	10.5	1004.4	51.2	5.1	33.7	1.1	5.4
DF-SEP065	2	Bacteria	CT image	23.9	67	1	2	1	115	2	8	6.67	1.45	0.5	4.53	122	128	10	66	416	28	1.3	5.71	118.5	0.058	52.05	0.3	0	8	18.71	7.2	1.7	63.1	13.5	11.2	1248	89.9	1.6	56.7	12.1	10.1
DF-SEP066	1	Bacteria	staphylococcus aureus	19.5	78	1	3	1	155	5	20	32.29	1.36	0.9	29.9	114	138	8	164	470	32.3	1.3	5.27	7918	34.95	232.44	2.3	5	20	4.8	9.3	2	65.6	10.9	5.6	1549.9	144.1	2.8	94.5	12.7	8.1
DF-SEP067	2	Bacteria	pseudomonas aeruginosa	16.9	74	1	2	1	95	1	8	6.69	1.82	0.5	4.32	105	273	8	45	430	27.2	1.03	0.97	423.4	0.059	100.19	0.5	0	8	17	8.7	7.8	61.4	10.6	10.2	1137.3	99.2	7.7	60.9	10.5	10.1
DF-SEP068	1	virus	influenza B virus	21.5	86	1	3	0	150	3	25	4.38	0.7	0.7	3	68	233	17	46	300	40	1.75	4	0	34.62	45.62	5.6	8	25	13	1.1	0	3.7	21.8	33.2	1007.4	10.9	0	0.4	2.4	3.6
DF-SEP069	2	fugal	G+/GM+	34	76	1	2	1	85	2	7	8.25	0.42	0.2	7.66	120	169	10	52	300	25.6	1.13	0.37	506.6	0.045	3.67	2.5	3	7	5.1	2.9	12.4	46.2	2.2	10.8	420.8	12.2	2.4	5.6	0.3	1.3
DF-SEP070	1	fugal	G+/GM+	29.5	65	1	2	1	140	1	6	14.84	1.84	1.3	11.46	109	299	10.8	78	436	28.5	1.31	2.21	160.6	2.68	53.73	1.5	0	6	17	7.5	5.4	65.3	4.8	17.7	2522.8	189.2	10.3	123.6	9.1	33.5
DF-SEP071	2	Bacteria	beta hemolytic streptococcus	16.9	76	1	2	1	135	2	7	5.91	1.13	0.32	4.39	112	181	17	74	456	24.8	1.21	5.9	482.2	0.055	36.87	2.4	0	7	32	1.2	8.1	46.9	3.5	36.9	1891.2	22.7	1.8	10.6	0.8	8.4
DF-SEP072	2	Bacteria	CT image	25.9	87	1	2	1	95	1	7	8.62	1.76	0.71	5.95	90	265	6.1	58	416	28	0.98	1.52	482.2	0.193	34.77	0.6	0	7	25	5.8	0.3	8.2	20.5	25.2	2155	125	0.3	10.3	15.6	31.5
DF-SEP073	1	Bacteria	CT image	23.1	87	1	3	0	245	5	26	0.72	0.16	0.01	0.53	64	9	10	189	260	29.7	1.23	1.87	1359	0.947	108.63	2.4	11	26	16	8.8	1	52.4	9.8	20.9	187.2	16.5	0.2	8.6	1.6	3.4
DF-SEP074	2	virus	influenza B virus	29.5	83	1	2	1	140	2	9	9.55	2.11	0.78	6.48	98	277	5.5	100	426	26.3	1.08	0.84	617	0.065	42.89	0.5	0	9	33	15	4.7	52.6	14.5	10.7	3151.5	135.8	10.4	111.9	17.8	57.5
DF-SEP075	1	Bacteria	CT image	18.1	73	1	2	1	135	1	8	6.48	1.64	0.44	4.26	124	222	8	55	400	25.8	1.15	0.26	17.38	0.035	5.89	2.7	1	8	29	6.3	4.6	46.6	19	21	1879.2	118.4	5.4	55.1	12.5	24.8
DF-SEP076	2	fugal	CT image	23.3	81	1	2	1	80	1	10	11.9	2.48	1.09	8.25	126	146	42	130	411	29.1	1.09	4.04	1023	0.12	154.81	1.9	4	10	22	11	3.2	68.7	9.1	14	2618	188	9.2	97.8	16.1	40.3
DF-SEP077	2	fugal	CT image	28.9	85	1	2	1	130	2	10	9	2.75	0.57	5.37	112	175	9	70	402	29.4	1.18	0.33	145.6	0.051	0.44	0.5	0	10	31	15	2.3	28.6	5	38	2790	118.5	9.6	119.6	14.4	59
DF-SEP078	2	Bacteria	baumanii	22.2	85	1	2	1	85	2	8	6.34	1.98	0.49	3.75	118	176	13	115	300	27.6	1.15	0.86	1198	0.105	16.09	2.7	2	8	36	2	6.7	36.9	21.3	20.9	2282.4	45.6	3	16.8	9.7	9.5
DF-SEP079	2	Bacteria	pseudomonas aeruginosa	22.6	70	1	3	1	155	3	18	10.2	0.8	1.01	8.74	110	259	12	79	245	26.4	1.13	0.89	1245	3.24	34.56	2.3	5	18	12	17	1.9	68.9	3.6	14.7	1224	108.1	3.9	43.3	7.4	30.6
DF-SEP080	2	virus	CT image	27.8	82	1	2	1	110	1	9	4.25	1.19	0.44	2.59	138	165	14	138	410	30.2	1.33	0.32	2393	0.252	3.35	0.6	1	9	48	6.2	1.7	71.8	2.2	16.3	2040	126.5	2.1	90.7	2.8	20.6
DF-SEP081	2	virus	CT image	28.5	78	1	3	1	160	3	13	17.82	0.48	0.61	16.72	105	70	35.9	120	233	43.3	1.26	13.39	21054	41.88	269.59	3.5	11	13	3.3	4.8	2.2	32.3	14.2	37.3	588.1	28.2	0.6	9.1	4	10.5
DF-SEP082	1	fugal	G+/GM+	22.8	65	1	2	1	130	2	10	9.7	0.61	0.43	8.65	125	149	5	50	420	28.6	0.96	0.19	99.86	0.071	12.53	1.4	1	10	8.1	13	8.2	79.2	3.6	1.8	785.7	102.1	8.4	80.9	3.7	1.9
DF-SEP083	2	fugal	candida albicans	24.7	84	1	3	0	180	5	14	16.16	0.89	0.52	14.74	151	206	43.7	97	283	31.8	1.62	11.34	3277	21.32	328.94	2.2	7	14	6	16	6	69.3	3.7	3.5	969.6	155.1	4.8	57.5	5.7	5.4
DF-SEP084	1	Bacteria	pseudomonas aeruginosa	28.9	68	1	2	1	80	1	8	11.33	1.36	0.42	9.45	139	127	13	119	401	35	1.17	0.84	318	6.54	31.6	0.7	1	8	17	6	7.3	80.6	1.8	2.7	1926.1	115.6	8.4	93.1	2.1	3.1
DF-SEP085	1	Bacteria	CT image	16.5	78	1	3	0	160	3	13	10.35	0.6	0.66	9.08	146	101	41	153	415	52.2	1.38	3.77	14372	0.484	19.14	1.7	8	13	11	4.2	3.4	37.8	11.3	18.6	1759.5	73.9	2.5	27.9	8.3	13.7
DF-SEP086	1	/	/	20.3	66	1	1	1	55	/	8	4.65	1.6	0.2	3	139	170	8	52	462	23.5	1.02	0.32	56	0.01	2	0.2	0	8	10	5.4	5.3	70	8	9.6	465	25.1	1.3	17.6	2	2.4
DF-SEP087	1	/	/	22.4	66	1	1	1	75	/	8	8.3	2.1	0.5	5.4	160	151	6	46	436	24.6	1.2	0.75	45	0.32	1.56	0.6	0	8	16	8.8	11	55	15	15	1328	116.9	12.9	64.3	17.5	17.5
DF-SEP088	2	/	/	35.1	66	1	1	1	80	/	8	6	2.2	0.4	2.89	149	169	5	58	451	22.5	0.98	0.54	35	0.25	3.45	0.4	0	8	39	4.2	5.2	61	13	14	2340	98.3	5.1	60	12.8	13.8
DF-SEP089	1	/	/	22.2	65	1	1	1	100	/	8	4.56	1.59	0.25	1.65	170	189	7.6	49	432	23.4	1.26	0.36	100	0.54	2.71	0.5	0	8	20	7.2	14	53	8.8	14	912	65.7	9.2	34.8	5.8	9.2
DF-SEP090	1	/	/	19.8	68	1	1	1	110	/	8	5.65	1.56	0.34	3.21	133	201	8.5	69	425	25	1.18	0.4	59	0.33	5.64	0.7	0	8	29	7	9.5	68	8.1	8.9	1638.5	114.7	10.9	78	9.3	10.2
DF-SEP091	2	/	/	22.8	66	1	1	1	120	/	8	5.79	1.62	0.28	1.67	140	185	8	87	419	24.9	1.3	0.26	205	0.064	3.2	0.9	0	8	35	8.7	13	48	14	18	2026.5	176.3	22.9	84.6	24.7	31.7
DF-SEP092	1	Bacteria	pseudomonas aeruginosa	17.9	82	1	3	1	215	5	11	17.45	1.05	0.56	15.76	121	262	20	120	266	33.6	0.94	2.71	603.2	0.358	67.99	3.2	4	11	3.1	4.4	4	42	14	23	541	23.8	1	10	3.3	5.5
DF-SEP093	1	/	/	22.7	68	1	1	1	85	/	8	6.4	1.8	0.3	4.3	153	168	8	62	432	26.3	0.94	0.025	325	0.023	3.24	0.2	0	8	17	8.1	9.6	44	15	25	1088	88.1	8.5	38.8	13.2	22
DF-SEP094	2	/	/	22.2	75	1	1	1	65	/	8	7.9	2.3	0.4	4.7	123	282	7	71	415	25.6	0.9	0.016	246	0.015	2.53	0.4	0	8	48	1	2	46	13	24	2792	37.5	0.8	17.3	4.9	9
DF-SEP095	1	/	/	19.4	69	1	1	1	90	/	8	10	2.2	0.4	7.6	125	240	9	78	432	28.4	1.02	0.041	159	0.024	4.1	0.3	0	8	29	1.2	16	48	11	10	2900	34.8	5.6	16.7	3.8	3.5
DF-SEP096	2	/	/	20.5	68	1	1	1	80	/	8	4.7	1.5	0.4	2.8	130	189	5	81	425	27.6	1.21	0.034	418	0.017	3.12	0.2	0	8	38	7.9	9.8	43	14	26	1786	141.1	13.8	60.7	19.8	36.7
DF-SEP097	1	/	/	17.8	71	1	1	1	70	/	8	4.5	1.2	0.4	2.2	162	172	10	69	416	25.8	0.89	0.029	379	0.025	2.35	0.6	0	8	24	4.2	5.5	28	21	37	1080	45.4	2.5	12.7	9.5	16.8
DF-SEP098	2	/	/	19.4	70	1	1	1	75	/	8	4.2	1.3	0.2	2.4	123	221	7	81	456	28.1	1.12	0.018	316	0.038	3.2	0.4	0	8	40	11	11	63	5.4	14	1680	184.8	20.3	116.4	10	25.9
DF-SEP099	1	Bacteria	pseudomonas aeruginosa	20.5	83	1	3	0	170	3	20	30	0.31	0.42	51.49	126	58	17.2	217	225	76.9	1.9	2.56	30.26	0	284.35	2.6	10	20	0.8	9.3	2.7	25	14	33	418.2	38.7	3	9.7	5.4	12.8
DF-SEP100	2	/	/	20	80	1	1	1	85	/	9	6.2	1.5	0.2	4.5	156	257	14	95	415	24.2	1.01	0.04	230.5	0.012	2.25	0.2	0	9	33	7.1	6.3	67	8.5	9.4	2046	145.3	9.2	97.3	12.3	13.7
DF-SEP101	2	/	/	23.2	84	1	1	1	95	/	9	3.8	1	0.2	2.6	140	161	10	74	402	22.5	1.2	0.03	450.6	0.02	3	0.5	0	9	34	1.2	2.2	30	11	36	1292	15.5	0.3	4.7	1.7	5.6
DF-SEP102	2	/	/	22.6	84	1	1	1	110	/	9	7.1	1.4	0.2	5.5	141	124	9	82	410	25	1.03	0.035	350	0.014	2.5	0.4	1	9	24	5.2	5.8	57	7.7	19	1704	88.6	5.1	50.5	6.8	16.8
DF-SEP103	1	/	/	26.9	78	1	1	1	95	/	9	3.8	1.5	0.2	2.1	155	164	5	100	435	24.2	0.99	0.028	241	0.02	3	0.3	0	9	48	5.6	17	57	7.1	8.2	1824	102.1	17.4	58.2	7.3	8.4
DF-SEP104	1	/	/	29.8	87	1	1	1	80	/	9	10	0.9	0.3	8.8	102	161	8	69	417	23	1.26	0.04	156	0.018	3.5	0.6	0	9	11	2.5	1.8	48	8.7	26	1100	27.5	0.5	13.2	2.4	7.2
DF-SEP105	2	/	/	34	84	1	1	1	95	/	9	3.8	1.4	0.2	2.2	138	154	7.8	84	406	24.5	1.08	0.05	56	0.2	5.1	0.4	0	9	42	4.6	13	47	9.2	19	1596	73.4	9.5	34.5	6.8	13.9
DF-SEP106	1	/	/	38.6	85	1	1	1	100	/	9	3.9	0.6	0.1	3.2	142	162	9	91	415	22.4	1.01	0.015	301	0.032	4.5	0.3	0	9	9.4	5.6	1.7	25	6.2	45	366.6	20.5	0.3	5.1	1.3	9.2
DF-SEP107	2	/	/	20.3	86	1	1	1	85	/	9	10.6	1.1	0.4	9	136	241	10	74	432	29.2	1.28	0.015	87	0.04	3	0.2	0	9	11	5	1	25	7.4	41	1166	58.3	0.6	8.7	4.3	36.7
DF-SEP108	2	/	/	23.1	86	1	1	1	95	/	9	4.5	1	0.3	2.5	123	150	8	91	408	25.6	1	0.014	156	0.03	4	0.4	0	9	41	4.5	5	47	7.2	27	1845	83	4.2	39	6	22.4
DF-SEP109	2	/	/	29.5	82	1	1	1	100	/	9	4	1	0.2	0.8	141	107	7	79	405	23.1	0.98	0.039	75	0.04	2.45	0.1	0	9	13	6.5	3.4	70	6.9	12	520	33.8	1.1	23.7	2.3	4.1
DF-SEP110	2	Bacteria	beta hemolytic streptococcus	23.6	84	1	2	1	125	1	7	14.32	1.04	1.2	6.97	104	276	46	55	349	28	1.05	6.25	1403.9	0.823	108.45	2.3	1	7	10.23	11.7	4.3	52	6.4	22.5	1561.2	188.7	8.5	99.5	12.5	43.1
DF-SEP111	1	Bacteria	CT image	20.9	70	1	2	1	130	2	8	10.9	0.95	0.5	12.6	111	177	11.3	57	337	22.7	1.35	3.6	2301.1	6.087	16.32	1.1	2	8	5.9	10.8	8.8	40.8	7.8	29	713.6	81.4	7.3	33.9	6.6	23.5
DF-SEP112	1	Bacteria	klebsiella pneumoniae pneumoniae	23.7	76	1	2	1	110	2	10	8.09	0.99	0.75	8.75	128	270	24	86	356	40.6	1	6.17	326.1	4.372	122.62	1.2	1	10	12.5	3	0	69.4	3.8	14.6	1080.9	37.8	0.3	25.5	1.7	5.7
DF-SEP113	1	Bacteria	CT image	25.6	84	1	2	1	140	2	9	11.76	0.67	1.3	11.2	125	159	30	57	524	23.2	1	3.56	2436.7	2.123	149.72	1.9	0	9	6.4	1.8	8.2	49.9	4.8	22.5	828.4	19.8	1.7	9.6	1.1	4.3
DF-SEP114	2	Bacteria	pseudomonas aeruginosa	17	95	1	2	1	125	2	9	9.39	0.65	0.15	4.35	108	149	6	71	296	30.6	0.98	0.91	1899.3	2.341	50.17	1.4	0	9	16.5	3	0.4	13.2	10.6	52.7	1633.5	55.5	0.6	8.6	5.9	28.3
DF-SEP115	1	Bacteria	CT image	23.6	85	1	2	1	125	1	9	3.67	0.45	0.12	7.66	165	269	23.4	113	449	43.1	1.48	6.08	1708	1.863	106.43	1.5	4	9	11.5	0.41	13.5	63.9	2.9	8.3	467.6	6.1	0.7	3	0.4	0.7
DF-SEP116	1	Bacteria	CT image	28.9	73	1	2	1	85	1	10	3.19	0.39	0.15	8.61	101	251	30	96	362	25.4	1.05	4.8	2672.1	3.198	38.76	2.4	0	10	14.5	9.4	7.1	54	1.5	20.5	511.7	52.1	3.8	28	1.1	10.8
DF-SEP117	1	Bacteria	klebsiella pneumoniae pneumoniae	22.6	81	1	2	1	140	2	9	5.04	0.58	0.5	9.67	87	127	14	127	377	36.1	1.21	5.79	1434	0.527	5.21	0.9	1	9	8.3	2.1	0.1	22.5	0.2	51.4	464.3	13.9	0.3	1.6	0.3	9.9
DF-SEP118	1	Bacteria	CT image	26.9	80	1	2	1	130	2	9	5.23	1.1	0.45	7.94	95	263	31.5	88	277	43.4	1.11	2.85	2516.8	5.092	38.47	2.1	1	9	18.5	4.6	1.7	48.1	3.5	33.8	1034.9	52.8	1.2	25.5	2.1	17.5
DF-SEP119	1	Bacteria	CT image	16.9	83	1	2	1	140	1	9	6.22	1.19	0.38	5.65	103	282	20	51	415	39.4	1.22	1.7	1863.2	0.325	100.04	2.1	0	9	15.5	4.3	0.5	68.4	4.7	14.5	1030.4	49.5	0.6	33.3	2.6	7.4
DF-SEP120	1	Bacteria	klebsiella pneumoniae pneumoniae	32.6	80	1	2	1	125	1	9	5.59	1.16	0.4	1.22	154	294	50	69	515	38.5	1.04	5.72	2242.3	2.522	143.86	0.5	4	9	21.5	3.4	8.8	63.4	2.6	9.3	1277	49.2	4.4	30.7	1.6	5
DF-SEP121	1	fugal	G+/GM+	33.9	85	1	2	1	75	1	10	12.48	1.46	0.68	3.74	115	124	24	58	296	44.3	0.95	1.72	205.4	5.25	81.2	1	2	10	10.5	4.9	2.1	23.3	8.2	53.9	1398	74.4	1.9	18.5	6.2	39.2
DF-SEP122	1	fugal	CT image	25.8	73	1	2	1	140	1	5	8.4	0.69	0.5	2.3	106	183	30	77	290	26.9	1.17	1.73	1645.3	4.978	126.04	1.6	0	5	8.9	2.8	1.6	25.8	13.3	44.7	811.6	27.6	0.7	7.7	3.6	11.5
DF-SEP123	2	Bacteria	CT image	18.9	80	1	2	1	95	2	13	1.5	0.73	0.3	5.95	135	285	9.6	132	349	21.6	1.04	1.2	362.4	2.457	59.4	1.1	2	10	42.5	3.2	2.1	57.1	7.3	10.9	734.2	28.2	0.8	15.6	2.2	3.3
DF-SEP124	1	Bacteria	pseudomonas aeruginosa	28.7	73	1	2	1	110	1	6	2.59	0.99	0.2	9.65	124	249	32	62	377	29	1.26	3.48	128.2	2.963	90.47	2.5	2	6	35.5	4.9	10	64.8	2	10	1007.6	54.5	5.4	34.9	1.4	5.9
DF-SEP125	2	Bacteria	CT image	23.9	67	1	2	1	100	2	8	6.47	1.3	0.5	4.53	125	153	24	93	362	26.1	1.45	1.23	555.1	1.593	90.7	1	0	8	18.21	7	1.6	62.1	13.3	10.7	1251.2	93.2	1.9	57.9	12.4	10.6
DF-SEP126	2	Bacteria	CT image	22.4	74	1	2	1	105	1	8	6.49	1.67	0.43	7.35	103	177	25	129	498	36	1.1	4.84	2286.3	1.077	38.41	2	0	8	16.5	8.5	7.7	60.4	10.4	9.7	1140.5	102.5	8	62.1	10.8	10.6
DF-SEP127	2	Bacteria	CT image	35.1	76	1	2	1	70	1	7	8.05	0.27	0.2	4.39	87	275	33.8	49	338	26.7	1.36	5.42	659.7	0.629	95.99	2.7	3	7	4.6	2.7	12.3	45.2	2	10.3	424	15.5	2.7	6.8	0.6	1.8
DF-SEP128	1	virus	influenza B virus	24.8	65	1	2	1	75	2	6	14.64	1.69	0.31	3.64	158	108	12	127	384	32.7	1.14	3.31	1512	0.188	144.89	0.6	0	6	16.5	7.3	5.3	64.3	4.6	17.2	2526	192.5	10.6	124.8	9.4	34
DF-SEP129	2	virus	influenza A virus	19.8	76	1	2	1	135	1	7	5.71	0.98	0.43	4.26	158	270	29.4	134	426	30.4	1.03	1.09	1022.8	1.941	10.16	2.1	0	7	31.5	1	8	45.9	3.3	36.4	1894.4	26	2.1	11.8	1.1	8.9
DF-SEP130	1	Bacteria	beta hemolytic streptococcus	27.6	87	1	2	1	135	2	7	8.42	1.61	0.81	2.87	104	273	12	135	388	38.1	1.47	4.07	2155	1.82	105.05	1.1	0	7	24.5	5.6	0.2	7.2	20.3	24.7	2158.2	128.3	0.6	11.5	15.9	32
DF-SEP131	2	fugal	G+/GM+	29.3	83	1	2	1	90	1	9	9.35	1.96	0.67	5.74	98	273	46.2	48	502	24.2	1.31	0.97	2655.4	2.587	87.05	1.8	0	9	32.5	14.8	4.6	51.6	14.3	10.2	3154.7	139.1	10.7	113.1	18.1	58
DF-SEP132	1	Bacteria	beta hemolytic streptococcus	25.3	73	1	2	1	85	1	8	6.28	1.49	0.39	0.76	125	271	51	115	414	29	1.03	0.8	678.2	6.063	89.1	0.9	1	8	28.5	6.1	4.5	45.6	18.8	20.5	1882.4	121.7	5.7	56.3	12.8	25.3
DF-SEP133	1	fugal	G+/GM+	19.4	81	1	2	1	125	1	10	11.7	2.33	1.23	1.65	143	259	39.6	127	388	31.3	0.94	3.99	2628.1	3.248	147.46	2	4	10	21.5	10.8	3.1	67.7	8.9	13.5	2621.2	191.3	9.5	99	16.4	40.8
DF-SEP134	1	Bacteria	klebsiella pneumoniae pneumoniae	28.7	85	1	2	1	85	2	10	8.8	2.6	0.75	4.81	151	158	51	45	417	41.3	1.13	4.26	661.1	0.512	103.75	2.5	0	10	30.5	14.8	2.2	27.6	4.8	37.5	2793.2	121.8	9.9	120.8	14.7	59.5
DF-SEP135	2	Bacteria	klebsiella pneumoniae pneumoniae	16	85	1	2	1	105	2	8	6.14	1.83	0.49	5.69	106	206	14	119	411	30	1.33	2.62	304.9	0.406	25.22	0.9	2	8	35.5	1.8	6.6	35.9	21.1	20.4	2285.6	48.9	3.3	18	10	10
DF-SEP136	2	Bacteria	CT image	19.4	82	1	2	1	105	1	9	4.05	1.04	0.44	8.16	123	129	12.7	52	424	35.4	1.06	3.13	456.4	3.789	106.72	2.5	1	9	47.5	6	1.6	70.8	2	15.8	2043.2	129.8	2.4	91.9	3.1	21.1
DF-SEP137	1	virus	CT image	20	65	1	2	1	135	1	10	9.5	0.46	0.43	3.65	124	141	11	83	292	22.4	1.08	4.55	385	2.292	79.88	0.9	1	10	7.6	12.8	8.1	78.2	3.4	1.3	788.9	105.4	8.7	82.1	4	2.4
DF-SEP138	1	Bacteria	CT image	23.2	68	1	2	1	100	2	8	11.13	1.21	1.03	3.81	109	225	53	115	376	32	0.96	3.73	1635.4	0.776	44.47	2.4	1	8	16.5	5.8	7.2	79.6	1.6	2.2	1929.3	118.9	8.7	94.3	2.4	3.6
DF-SEP139	1	Bacteria	beta hemolytic streptococcus	22.6	84	1	2	1	85	2	7	14.22	0.99	0.68	7.93	113	133	48	49	399	31.9	0.98	3.74	306	5.529	101.25	1.3	1	7	9.73	11.6	4.2	54.5	6.3	23.5	1562.2	190	8.7	99.7	12.7	42.3
DF-SEP140	1	virus	CT image	26.9	65	1	2	1	95	2	8	10.8	0.9	0.4	3.74	130	123	47	103	277	26.3	1.34	3.72	2245.3	6.424	98.83	1.4	2	8	5.4	10.7	8.7	43.3	7.7	30	714.6	82.7	7.5	34.1	6.8	22.7
DF-SEP141	1	fugal	G+/GM+	29.8	76	1	2	1	115	1	10	7.99	0.94	0.79	4.36	89	233	44.7	54	382	40.1	0.99	3.66	2202.1	0.213	75.55	2.1	1	10	12	2.9	0.1	71.9	3.7	15.6	1081.9	39.1	0.5	25.7	1.9	4.9
DF-SEP142	1	Bacteria	beta hemolytic streptococcus	27	84	1	2	1	135	2	9	11.66	0.62	1.2	5.65	106	271	35	83	388	40.6	1.08	3.64	2491.9	3.895	61.55	1.6	0	9	5.9	1.7	8.1	52.4	4.7	23.5	829.4	21.1	1.9	9.8	1.3	3.5
DF-SEP143	2	Bacteria	CT image	26	90	1	2	1	120	1	9	9.29	0.6	0.71	9.45	101	240	45.9	65	319	31.7	1.11	1.88	626.1	1.55	50.79	1.8	0	9	16	2.9	0.3	15.7	10.5	53.7	1634.5	56.8	0.8	8.8	6.1	27.5
DF-SEP144	1	fugal	CT image	29	85	1	2	1	90	1	9	3.57	0.4	0.3	7.95	135	117	22	100	466	37	1.03	2.79	1669.1	1.308	32.87	2.1	4	9	11	0.31	13.4	66.4	2.8	9.3	468.6	7.4	0.9	3.2	0.6	-0.1
DF-SEP145	1	Bacteria	beta hemolytic streptococcus	23.1	73	1	2	1	100	2	13	3.09	0.34	1.01	11.5	88	131	50	71	478	42.5	1.04	1.38	1393.3	6.486	46.68	2.6	0	10	14	9.3	7	56.5	1.4	21.5	512.7	53.4	4	28.2	1.3	10
DF-SEP146	1	Bacteria	CT image	29.3	88	1	2	1	140	2	8	4.94	0.53	0.34	9.74	79	122	16	128	369	44.6	1.41	5.49	2589.5	4.482	128.36	2.6	1	9	7.8	2	0	25	0.1	52.4	465.3	15.2	0.5	1.8	0.5	9.1
DF-SEP147	1	virus	influenza A virus	20.3	80	1	2	1	105	2	9	5.13	1.05	0.45	12.1	115	297	49.6	71	533	21.8	1.05	3.5	1499.1	0.457	129.37	2.7	1	9	18	4.5	1.6	50.6	3.4	34.8	1035.9	54.1	1.4	25.7	2.3	16.7
DF-SEP148	1	virus	CT image	22.4	83	1	2	1	140	2	9	6.12	1.14	0.7	5.65	98	230	41.5	72	520	21.9	1.33	5.02	1951	5.772	40.65	0.6	0	9	15	4.2	0.4	70.9	4.6	15.5	1031.4	50.8	0.8	33.5	2.8	6.6
DF-SEP149	1	Bacteria	beta hemolytic streptococcus	35.1	81	1	2	1	105	1	9	5.49	1.11	0.3	7.11	121	262	17	85	501	31.8	1.46	5.48	1640.9	6.198	20.31	1.9	4	9	21	3.3	8.7	65.9	2.5	10.3	1278	50.5	4.6	30.9	1.8	4.2
DF-SEP150	1	virus	CT image	22.2	85	1	2	1	115	1	10	12.38	1.41	0.8	9.54	134	109	47	47	280	26.7	1.27	3.87	1984.3	4.778	137.72	2.5	2	10	10	4.8	2	25.8	8.1	54.9	1399	75.7	2.1	18.7	6.4	38.4
DF-SEP151	1	Bacteria	klebsiella pneumoniae pneumoniae	19.8	73	1	2	1	120	2	5	8.3	0.64	0.6	1.16	105	144	9	56	351	25.9	0.99	5.82	967.6	3.008	123.74	1.6	0	5	8.4	2.7	1.5	28.3	13.2	45.7	812.6	28.9	0.9	7.9	3.8	10.7
DF-SEP152	2	fugal	CT image	22.8	80	1	2	1	90	1	10	1.4	0.68	0.63	8.45	128	116	22	114	493	24.7	1.31	4.39	781.1	3.467	124.08	1.1	2	10	42	3.1	2	59.6	7.2	11.9	735.2	29.5	1	15.8	2.4	2.5
DF-SEP153	1	Bacteria	CT image	22.7	73	1	2	1	85	2	6	2.49	0.94	0.34	6.45	131	284	27.7	79	426	32.9	1.38	3.64	131	3.479	2.9	1.5	2	6	35	4.8	9.9	67.3	1.9	11	1008.6	55.8	5.6	35.1	1.6	5.1
DF-SEP154	2	Bacteria	beta hemolytic streptococcus	22.2	67	1	2	1	105	1	5	6.37	1.25	0.3	2.13	91	132	38	136	354	43.5	1.23	4.08	415.4	3.468	4.32	1.4	0	8	17.71	6.9	1.5	64.6	13.2	11.7	1252.2	94.5	2.1	58.1	12.6	9.8
DF-SEP155	1	Bacteria	CT image	19.4	74	1	2	1	80	2	6	6.39	1.62	0.5	5.45	81	274	12.4	94	490	26.4	1.12	2.16	176.9	0.939	61.32	2.6	0	8	16	8.4	7.6	62.9	10.3	10.7	1141.5	103.8	8.2	62.3	11	9.8
DF-SEP156	2	Bacteria	CT image	24.8	76	1	2	1	140	2	7	7.95	0.22	0.2	1.35	105	231	46	53	481	29.6	1.07	3.6	969.1	4.953	60.86	2.3	3	7	4.1	2.6	12.2	47.7	1.9	11.3	425	16.8	2.9	7	0.8	1
DF-SEP157	1	fugal	CT image	19	65	1	2	1	105	1	6	14.54	1.64	0.35	7.2	123	222	35	78	506	27.1	1.07	5.2	2186.3	1.76	59.86	0.4	0	6	16	7.2	5.2	66.8	4.5	18.2	2527	193.8	10.8	125	9.6	33.2
DF-SEP158	2	Bacteria	CT image	19.4	76	1	2	1	110	1	7	5.61	0.93	0.7	3.31	109	292	51.7	103	441	34.4	1.25	1.43	1517.5	4.985	40.75	0.9	0	7	31	0.9	7.9	48.4	3.2	37.4	1895.4	27.3	2.3	12	1.3	8.1
DF-SEP159	2	virus	influenza A virus	17.7	87	1	2	1	85	2	7	8.32	1.56	0.5	3.29	115	109	32.4	84	509	36.8	0.94	4.95	498.2	3.912	141.97	2.2	0	7	24	5.5	0.1	9.7	20.2	25.7	2159.2	129.6	0.8	11.7	16.1	31.2
DF-SEP160	2	Bacteria	pseudomonas aeruginosa	23.2	88	1	2	1	135	1	9	9.25	1.91	0.2	4.78	121	117	44	84	453	44.6	1.41	1.81	2018.2	2.2	61.84	1.7	0	9	32	14.7	4.5	54.1	14.2	11.2	3155.7	140.4	10.9	113.3	18.3	57.2
DF-SEP161	1	virus	CT image	22.6	73	1	2	1	130	2	5	6.18	1.44	1.1	4.75	108	129	36	56	522	26.2	1.45	3.79	470.8	0.785	113.6	2.7	1	8	28	6	4.4	48.1	18.7	21.5	1883.4	123	5.9	56.5	13	24.5
DF-SEP162	2	Bacteria	klebsiella pneumoniae pneumoniae	26.9	81	1	2	1	105	2	10	11.6	2.28	0.83	6.3	130	238	9	58	430	44.3	1.07	4.38	2315.8	4.176	124.1	2.5	4	10	21	10.7	3	70.2	8.8	14.5	2622.2	192.6	9.7	99.2	16.6	40
DF-SEP163	1	virus	CT image	29.8	85	1	2	1	135	2	10	8.7	2.55	0.52	5.49	115	148	47.3	83	381	42.3	0.99	2.89	1090.4	4.945	144.3	0.4	0	10	30	14.7	2.1	30.1	4.7	38.5	2794.2	123.1	10.1	121	14.9	58.7
DF-SEP164	1	virus	CT image	32.5	85	1	2	1	110	1	8	6.04	1.78	1.05	5.13	121	187	38	49	315	38.8	1.45	6.21	34.2	2.398	115.45	0.4	2	8	35	1.7	6.5	38.4	21	21.4	2286.6	50.2	3.5	18.2	10.2	9.2
DF-SEP165	2	Bacteria	CT image	37.5	87	1	2	1	105	2	9	3.95	0.99	0.6	1.5	79	161	15.7	129	273	43.6	1.02	2.08	838.1	4.311	101.13	2.4	1	9	47	5.9	1.5	73.3	1.9	16.8	2044.2	131.1	2.6	92.1	3.3	20.3
DF-SEP166	1	Bacteria	beta hemolytic streptococcus	20.3	65	1	2	1	95	1	10	9.4	0.41	0.33	2.4	94	187	14	92	411	25.9	0.94	4.47	1493.7	4.676	139.05	2	1	10	7.1	12.7	8	80.7	3.3	2.3	789.9	106.7	8.9	82.3	4.2	1.6
DF-SEP167	1	fugal	G+/GM+	21.1	68	1	2	1	135	1	8	11.03	1.16	0.75	9.54	105	171	19	92	347	39.5	1.09	0.56	604.7	4.545	92.79	2.6	1	8	16	5.7	7.1	82.1	1.5	3.2	1930.3	120.2	8.9	94.5	2.6	2.8

## Sheet: Survivorship curve of Bn
Name1	Gender	Order	classification	Progsis	Status1=death，0=live	Date of death	group 1=Bn high group，2=Bn low group cutoff=20.95	Bn
DF-SEP001	1	1	3	0	1	26	2	20.5
DF-SEP002	1	1	3	1	0		2	13.2
DF-SEP003	2	1	3	0	1	7	2	14.8
DF-SEP004	2	1	3	1	0		1	41.6
DF-SEP005	2	1	3	1	0		1	95.1
DF-SEP006	1	1	3	0	1	3	2	6.1
DF-SEP007	2	1	3	1	0		2	14.7
DF-SEP008	1	1	3	1	0		1	26.7
DF-SEP009	1	1	3	0	1	3	2	20.4
DF-SEP010	2	1	3	1	0		1	46.9
DF-SEP011	1	1	3	1	0		2	19.8
DF-SEP012	2	1	3	1	0		1	45.2
DF-SEP013	1	1	3	0	1	1	1	53.8
DF-SEP014	1	1	3	1	0		1	30.4
DF-SEP015	1	1	3	1	0		1	21.2
DF-SEP016	1	1	3	0	1	7	1	72.4
DF-SEP018	2	1	3	0	1	9	2	14.5
DF-SEP019	2	1	3	0	1	13	2	4.8
DF-SEP020	1	1	3	1	0		1	23.5
DF-SEP021	2	1	3	1	0		1	27.1
DF-SEP022	1	1	3	1	0		2	1.3
DF-SEP023	2	1	3	0	1	1	1	51.5
DF-SEP024	2	1	3	0	1	2	1	48.5
DF-SEP025	1	1	3	0	1	4	2	3
DF-SEP026	2	1	3	1	0		1	68.6
DF-SEP031	1	1	3	0	1	12	2	16.2
DF-SEP032	1	1	3	0	1	11	2	3.8
DF-SEP033	1	1	3	0	1	9	2	1.6
DF-SEP034	1	1	3	0	1	17	2	0.4
DF-SEP035	1	1	3	0	1	13	2	16.6
DF-SEP036	1	1	3	0	1	17	2	13.2
DF-SEP037	1	1	3	0	1	1	2	1.1
DF-SEP038	1	1	3	0	1	16	2	0.5
DF-SEP039	1	1	3	0	1	7	2	2.3
DF-SEP040	1	1	3	0	1	27	2	12.7
DF-SEP041	1	1	3	1	0		2	2.5
DF-SEP042	2	1	3	0	1	1	1	61.1
DF-SEP043	2	1	3	0	1	2	2	17
DF-SEP044	1	1	3	0	1	6	1	43.1
DF-SEP045	1	1	3	0	1	5	1	22.8
DF-SEP046	2	1	3	0	1	4	2	20.7
DF-SEP047	2	1	3	0	1	12	2	14.6
DF-SEP048	1	1	3	1	0		2	9.4
DF-SEP049	1	1	3	1	0		1	47.9
DF-SEP050	1	1	3	1	0		2	5.3
DF-SEP051	2	1	3	0	1	8	2	3
DF-SEP053	1	1	3	0	1	6	1	62.2
DF-SEP054	1	1	3	0	1	10	2	5.1
DF-SEP056	1	1	3	1	0		1	63
DF-SEP066	1	1	3	1	0		1	94.5
DF-SEP068	1	1	3	0	1	1	2	0.4
DF-SEP073	1	1	3	0	1	2	2	8.6
DF-SEP079	2	1	3	1	0		1	43.3
DF-SEP081	2	1	3	1	0		2	9.1
DF-SEP083	2	1	3	0	1	26	1	57.5
DF-SEP085	1	1	3	0	1	10	1	27.9
DF-SEP092	1	1	3	1	0		2	10
DF-SEP099	1	1	3	0	1	4	2	9.7

## Sheet: Survivorship curve of IgM+Bm
Name1	Gender	Order	classification	Progsis	Status1=death，0=live	Date of death	group 1=IgM+Bm high group，2=IgM+Bm low group cutoff=3.15	IgM+Bm
DF-SEP001	1	1	3	0	1	26	1	6.7
DF-SEP002	1	1	3	1	0		1	5.9
DF-SEP003	2	1	3	0	1	7	1	4.1
DF-SEP004	2	1	3	1	0		1	4.9
DF-SEP005	2	1	3	1	0		1	6.3
DF-SEP006	1	1	3	0	1	3	2	0.6
DF-SEP007	2	1	3	1	0		1	7.6
DF-SEP008	1	1	3	1	0		1	4.7
DF-SEP009	1	1	3	0	1	3	1	3.4
DF-SEP010	2	1	3	1	0		2	1.1
DF-SEP011	1	1	3	1	0		1	3.8
DF-SEP012	2	1	3	1	0		1	6.7
DF-SEP013	1	1	3	0	1	1	1	4.3
DF-SEP014	1	1	3	1	0		1	10.4
DF-SEP015	1	1	3	1	0		1	7.3
DF-SEP016	1	1	3	0	1	7	1	8.9
DF-SEP018	2	1	3	0	1	9	1	9
DF-SEP019	2	1	3	0	1	13	2	1.8
DF-SEP020	1	1	3	1	0		2	2.6
DF-SEP021	2	1	3	1	0		1	5.2
DF-SEP022	1	1	3	1	0		2	1.1
DF-SEP023	2	1	3	0	1	1	1	8.5
DF-SEP024	2	1	3	0	1	2	1	6.3
DF-SEP025	1	1	3	0	1	4	2	3
DF-SEP026	2	1	3	1	0		1	7.5
DF-SEP031	1	1	3	0	1	12	1	7.7
DF-SEP032	1	1	3	0	1	11	2	1.2
DF-SEP033	1	1	3	0	1	9	2	1.7
DF-SEP034	1	1	3	0	1	17	2	0.6
DF-SEP035	1	1	3	0	1	13	2	0.9
DF-SEP036	1	1	3	0	1	17	1	6.6
DF-SEP037	1	1	3	0	1	1	1	7.8
DF-SEP038	1	1	3	0	1	16	1	9.8
DF-SEP039	1	1	3	0	1	7	2	0.9
DF-SEP040	1	1	3	0	1	27	2	2.2
DF-SEP041	1	1	3	1	0		1	7.6
DF-SEP042	2	1	3	0	1	1	1	13.9
DF-SEP043	2	1	3	0	1	2	1	3.9
DF-SEP044	1	1	3	0	1	6	1	5.4
DF-SEP045	1	1	3	0	1	5	1	6.8
DF-SEP046	2	1	3	0	1	4	2	1.5
DF-SEP047	2	1	3	0	1	12	1	8.5
DF-SEP048	1	1	3	1	0		1	9.4
DF-SEP049	1	1	3	1	0		1	9.4
DF-SEP050	1	1	3	1	0		2	1.2
DF-SEP051	2	1	3	0	1	8	2	0.2
DF-SEP053	1	1	3	0	1	6	1	6.8
DF-SEP054	1	1	3	0	1	10	2	3
DF-SEP056	1	1	3	1	0		1	3.3
DF-SEP066	1	1	3	1	0		1	12.7
DF-SEP068	1	1	3	0	1	1	2	2.4
DF-SEP073	1	1	3	0	1	2	2	1.6
DF-SEP079	2	1	3	1	0		1	7.4
DF-SEP081	2	1	3	1	0		1	4
DF-SEP083	2	1	3	0	1	26	1	5.7
DF-SEP085	1	1	3	0	1	10	1	8.3
DF-SEP092	1	1	3	1	0		1	3.3
DF-SEP099	1	1	3	0	1	4	1	5.4

## Sheet: Survivorship curve of Btr
Name1	Gender	Order	classification	Progsis	Date of death	Status1=death，0=live	Btr	group 1=Btr high group，2=Btr low group ,cutoff=0.58
DF-SEP034	1	1	3	0	17	1	0	2
DF-SEP054	1	1	3	0	10	1	0	2
DF-SEP068	1	1	3	0	1	1	0	2
DF-SEP022	1	1	3	1		0	0.1	2
DF-SEP032	1	1	3	0	11	1	0.1	2
DF-SEP038	1	1	3	0	16	1	0.1	2
DF-SEP047	2	1	3	0	12	1	0.1	2
DF-SEP051	2	1	3	0	8	1	0.1	2
DF-SEP036	1	1	3	0	17	1	0.2	2
DF-SEP048	1	1	3	1		0	0.2	2
DF-SEP053	1	1	3	0	6	1	0.2	2
DF-SEP073	1	1	3	0	2	1	0.2	2
DF-SEP025	1	1	3	0	4	1	0.3	2
DF-SEP033	1	1	3	0	9	1	0.3	2
DF-SEP037	1	1	3	0	1	1	0.3	2
DF-SEP045	1	1	3	0	5	1	0.3	2
DF-SEP006	1	1	3	0	3	1	0.4	2
DF-SEP041	1	1	3	1		0	0.4	2
DF-SEP043	2	1	3	0	2	1	0.4	2
DF-SEP014	1	1	3	1		0	0.6	1
DF-SEP044	1	1	3	0	6	1	0.6	1
DF-SEP081	2	1	3	1		0	0.6	1
DF-SEP008	1	1	3	1		0	0.7	1
DF-SEP011	1	1	3	1		0	0.7	1
DF-SEP015	1	1	3	1		0	0.7	1
DF-SEP019	2	1	3	0	13	1	0.7	1
DF-SEP035	1	1	3	0	13	1	0.8	1
DF-SEP039	1	1	3	0	7	1	0.8	1
DF-SEP056	1	1	3	1		0	0.8	1
DF-SEP031	1	1	3	0	12	1	0.9	1
DF-SEP046	2	1	3	0	4	1	0.9	1
DF-SEP040	1	1	3	0	27	1	1	1
DF-SEP092	1	1	3	1		0	1	1
DF-SEP002	1	1	3	1		0	1.1	1
DF-SEP001	1	1	3	0	26	1	1.3	1
DF-SEP024	2	1	3	0	2	1	1.3	1
DF-SEP013	1	1	3	0	1	1	1.4	1
DF-SEP042	2	1	3	0	1	1	1.4	1
DF-SEP007	2	1	3	1		0	1.5	1
DF-SEP009	1	1	3	0	3	1	1.8	1
DF-SEP021	2	1	3	1		0	1.8	1
DF-SEP010	2	1	3	1		0	1.9	1
DF-SEP050	1	1	3	1		0	2	1
DF-SEP020	1	1	3	1		0	2.2	1
DF-SEP004	2	1	3	1		0	2.4	1
DF-SEP085	1	1	3	0	10	1	2.5	1
DF-SEP012	2	1	3	1		0	2.6	1
DF-SEP018	2	1	3	0	9	1	2.6	1
DF-SEP016	1	1	3	0	7	1	2.8	1
DF-SEP066	1	1	3	1		0	2.8	1
DF-SEP099	1	1	3	0	4	1	3	1
DF-SEP005	2	1	3	1		0	3.8	1
DF-SEP023	2	1	3	0	1	1	3.9	1
DF-SEP079	2	1	3	1		0	3.9	1
DF-SEP049	1	1	3	1		0	4.3	1
DF-SEP026	2	1	3	1		0	4.4	1
DF-SEP003	2	1	3	0	7	1	4.5	1
DF-SEP083	2	1	3	0	26	1	4.8	1

## Sheet: Survivorship curve ofSwB
Name1	Gender	Order	classification	Progsis	Status1=death，0=live	Date of death	group 1=SwB high group，2=SwB low group cutoff=5.45	SwB
DF-SEP001	1	1	3	0	1	26	1	13.5
DF-SEP002	1	1	3	1	0		1	11.4
DF-SEP003	2	1	3	0	1	7	1	6.2
DF-SEP004	2	1	3	1	0		1	7.6
DF-SEP005	2	1	3	1	0		1	26.9
DF-SEP006	1	1	3	0	1	3	2	1.1
DF-SEP007	2	1	3	1	0		1	5.9
DF-SEP008	1	1	3	1	0		1	13.1
DF-SEP009	1	1	3	0	1	3	1	6.1
DF-SEP010	2	1	3	1	0		2	1.8
DF-SEP011	1	1	3	1	0		2	3.2
DF-SEP012	2	1	3	1	0		1	35.6
DF-SEP013	1	1	3	0	1	1	1	6.5
DF-SEP014	1	1	3	1	0		1	17.3
DF-SEP015	1	1	3	1	0		1	24.3
DF-SEP016	1	1	3	0	1	7	1	27.3
DF-SEP018	2	1	3	0	1	9	1	30.7
DF-SEP019	2	1	3	0	1	13	2	1.4
DF-SEP020	1	1	3	1	0		1	6.5
DF-SEP021	2	1	3	1	0		2	3.6
DF-SEP022	1	1	3	1	0		2	0.8
DF-SEP023	2	1	3	0	1	1	1	30.4
DF-SEP024	2	1	3	0	1	2	1	14.9
DF-SEP025	1	1	3	0	1	4	1	12.8
DF-SEP026	2	1	3	1	0		1	15.9
DF-SEP031	1	1	3	0	1	12	1	17.7
DF-SEP032	1	1	3	0	1	11	2	3.9
DF-SEP033	1	1	3	0	1	9	2	1.8
DF-SEP034	1	1	3	0	1	17	2	1
DF-SEP035	1	1	3	0	1	13	2	1.5
DF-SEP036	1	1	3	0	1	17	1	10.9
DF-SEP037	1	1	3	0	1	1	2	1.5
DF-SEP038	1	1	3	0	1	16	1	26.5
DF-SEP039	1	1	3	0	1	7	2	4.1
DF-SEP040	1	1	3	0	1	27	1	7.7
DF-SEP041	1	1	3	1	0		1	17.4
DF-SEP042	2	1	3	0	1	1	1	27.9
DF-SEP043	2	1	3	0	1	2	1	9.3
DF-SEP044	1	1	3	0	1	6	1	25.8
DF-SEP045	1	1	3	0	1	5	1	20.5
DF-SEP046	2	1	3	0	1	4	2	4.6
DF-SEP047	2	1	3	0	1	12	1	12.6
DF-SEP048	1	1	3	1	0		1	16.7
DF-SEP049	1	1	3	1	0		1	26.2
DF-SEP050	1	1	3	1	0		2	2.3
DF-SEP051	2	1	3	0	1	8	1	28.7
DF-SEP053	1	1	3	0	1	6	1	7.7
DF-SEP054	1	1	3	0	1	10	2	4
DF-SEP056	1	1	3	1	0		1	7.1
DF-SEP066	1	1	3	1	0		1	8.1
DF-SEP068	1	1	3	0	1	1	2	3.6
DF-SEP073	1	1	3	0	1	2	2	3.4
DF-SEP079	2	1	3	1	0		1	30.6
DF-SEP081	2	1	3	1	0		1	10.5
DF-SEP083	2	1	3	0	1	26	2	5.4
DF-SEP085	1	1	3	0	1	10	1	13.7
DF-SEP092	1	1	3	1	0		1	5.5
DF-SEP099	1	1	3	0	1	4	1	12.8

## Sheet: SwB ROC  
Coordinates of a curve
Test result variable: SwB
Greater than or equal to this value is positive A	sensitivity	1 - specificity
5.45	0.783	0.629		0.154
15.4	0.391	0.257		0.134
5	0.783	0.657		0.126
6.35	0.696	0.571		0.125
5.7	0.739	0.629		0.11
6.8	0.652	0.543		0.109
14.3	0.391	0.286		0.105
1.65	0.957	0.857		0.1
4.35	0.783	0.686		0.097
6.15	0.696	0.6		0.096
12.95	0.435	0.343		0.092
16.3	0.348	0.257		0.091
2.05	0.913	0.829		0.084
7.9	0.565	0.486		0.079
13.6	0.391	0.314		0.077
4.05	0.783	0.714		0.069
6	0.696	0.629		0.067
7.35	0.609	0.543		0.066
9.9	0.522	0.457		0.065
30.5	0.087	0.029		0.058
11.15	0.478	0.429		0.049
13.3	0.391	0.343		0.048
17	0.304	0.257		0.047
33.15	0.043	0		0.043
1.45	0.957	0.914		0.043
2.75	0.87	0.829		0.041
3.95	0.783	0.743		0.04
8.7	0.522	0.486		0.036
12.7	0.435	0.4		0.035
29.55	0.087	0.057		0.03
3.5	0.826	0.8		0.026
7.65	0.565	0.543		0.022
10.7	0.478	0.457		0.021
22.4	0.217	0.2		0.017
1.25	0.957	0.943		0.014
30.65	0.043	0.029		0.014
3.75	0.783	0.771		0.012
12	0.435	0.429		0.006
17.35	0.261	0.257		0.004
26	0.174	0.171		0.003
28.3	0.087	0.086		0.001
-0.2	1	1		0
36.6	0	0		0
3.3	0.826	0.829		-0.003
19.1	0.217	0.229		-0.012
26.7	0.13	0.143		-0.013
1.05	0.957	0.971		-0.014
25.05	0.174	0.2		-0.026
27.6	0.087	0.114		-0.027
17.55	0.217	0.257		-0.04
26.35	0.13	0.171		-0.041
0.9	0.957	1		-0.043
27.1	0.087	0.143		-0.056

## Sheet: IgM+Bm ROC 
Coordinates of a curve
Test result variable: IgM+Bm
Greater than or equal to this value is positive A	sensitivity	1 - specificity
3.15	0.826	0.6		0.226
2.5	0.87	0.657		0.213
2.3	0.87	0.686		0.184
2.8	0.826	0.657		0.169
3.6	0.739	0.571		0.168
4.5	0.652	0.486		0.166
2	0.87	0.714		0.156
3.95	0.696	0.543		0.153
1	1	0.857		0.143
3.35	0.739	0.6		0.139
4.2	0.652	0.514		0.138
7.05	0.391	0.257		0.134
1.75	0.87	0.743		0.127
3.85	0.696	0.571		0.125
4.8	0.609	0.486		0.123
5.8	0.522	0.4		0.122
9.2	0.174	0.057		0.117
4.05	0.652	0.543		0.109
1.65	0.87	0.771		0.099
5.55	0.522	0.429		0.093
6.65	0.435	0.343		0.092
7.35	0.348	0.257		0.091
8.95	0.174	0.086		0.088
0.75	1	0.914		0.086
5.05	0.565	0.486		0.079
6.1	0.478	0.4		0.078
6.75	0.391	0.314		0.077
1.55	0.87	0.8		0.07
6.45	0.435	0.371		0.064
8.7	0.174	0.114		0.06
55.65	0.174	0.114		0.06
10.1	0.087	0.029		0.058
70.5	0.087	0.029		0.058
0.45	1	0.943		0.057
1.15	0.913	0.857		0.056
7.45	0.304	0.257		0.047
94.8	0.043	0		0.043
1.35	0.87	0.829		0.041
5.3	0.522	0.486		0.036
52.65	0.174	0.143		0.031
9.6	0.087	0.057		0.03
0.4	1	0.971		0.029
47.4	0.217	0.2		0.017
11.55	0.043	0.029		0.014
7.55	0.261	0.257		0.004
8.4	0.174	0.171		0.003
50	0.174	0.171		0.003
-0.8	1	1		0
14.9	0	0		0
-0.6	1	1		0
96.1	0	0		0
8.05	0.174	0.2		-0.026
48.2	0.174	0.2		-0.026
13.3	0	0.029		-0.029
7.75	0.174	0.229		-0.055
7.65	0.174	0.257		-0.083

## Sheet: Bn ROC 
Coordinates of a curve
Test result variable: : Bn
Greater than or equal to this value is positive A	sensitivity	1 - specificity
20.95	0.609	0.286		0.323
23.15	0.565	0.257		0.308
20.6	0.609	0.314		0.295
18.4	0.652	0.371		0.281
22	0.565	0.286		0.279
20.45	0.609	0.343		0.266
25.1	0.522	0.257		0.265
16.8	0.652	0.4		0.252
8.85	0.87	0.629		0.241
20.1	0.609	0.371		0.238
5.2	0.913	0.686		0.227
16.4	0.652	0.429		0.223
26.9	0.478	0.257		0.221
7.35	0.87	0.657		0.213
14.65	0.696	0.486		0.21
29.15	0.435	0.229		0.206
4.95	0.913	0.714		0.199
9.25	0.826	0.629		0.197
15.5	0.652	0.457		0.195
5.7	0.87	0.686		0.184
9.85	0.783	0.6		0.183
14.55	0.696	0.514		0.182
27.5	0.435	0.257		0.178
4.3	0.913	0.743		0.17
12.95	0.739	0.571		0.168
14.75	0.652	0.486		0.166
36	0.391	0.229		0.162
9.55	0.783	0.629		0.154
13.85	0.696	0.543		0.153
43.2	0.348	0.2		0.148
62.6	0.174	0.029		0.145
3.4	0.913	0.771		0.142
11.35	0.739	0.6		0.139
2.4	0.957	0.829		0.128
42.35	0.348	0.229		0.119
61.65	0.174	0.057		0.117
1.2	1	0.886		0.114
44.25	0.304	0.2		0.104
65.8	0.13	0.029		0.101
1.95	0.957	0.857		0.1
59.3	0.174	0.086		0.088
83.45	0.087	0		0.087
0.8	1	0.914		0.086
2.75	0.913	0.829		0.084
1.45	0.957	0.886		0.071
46.05	0.261	0.2		0.061
55.65	0.174	0.114		0.06
70.5	0.087	0.029		0.058
0.45	1	0.943		0.057
94.8	0.043	0		0.043
52.65	0.174	0.143		0.031
47.4	0.217	0.2		0.017
50	0.174	0.171		0.003
-0.6	1	1		0
96.1	0	0		0
48.2	0.174	0.2		-0.026

## Sheet: Btr ROC
Coordinates of a curve
Test result variable:Btr
Greater than or equal to this value is positive A	sensitivity	1 - specificity
0.05	8.571	-99		107.571
0.15	20	-94.65		114.65
0.25	28.57	-90.3		118.87
0.35	40	-90.3		130.3
0.5	45.71	-85.96		131.67
0.65	48.57	-77.26		125.83
0.75	51.43	-64.22		115.65
0.85	57.14	-59.87		117.01
0.95	62.86	-59.87		122.73
1.05	65.71	-55.52		121.23
1.2	65.71	-51.17		116.88
1.35	71.43	-51.17		122.6
1.45	77.14	-51.17		128.31
1.65	77.14	-46.83		123.97
1.85	80	-42.48		122.48
1.95	80	-38.13		118.13
2.1	80	-33.78		113.78
2.3	80	-29.43		109.43
2.45	80	-25.09		105.09
2.55	82.86	-25.09		107.95
2.7	85.71	-20.74		106.45
2.9	88.57	-16.39		104.96
3.4	91.43	-16.39		107.82
3.85	91.43	-12.04		103.47
4.1	94.29	-7.696		101.986
4.35	94.29	-3.348		97.638
4.45	94.29	1		93.29
4.65	97.14	1		96.14
